# Supplementary material for: ﻿Review of the leafhopper tribe Deltocephalini Dallas, 1870 (Hemiptera, Cicadellidae, Deltocephalinae) in Pakistan with description of a new species of Paramesodes
Source: Zookeys. 2023 Dec 13;1186:207–19. doi: 10.3897/zookeys.1186.110266 (PMC10836649; doi:10.3897/zookeys.1186.110266)
Supplement: XML Treatment for Deltocephalus infirmus [file zookeys.1186.110266-treatment2.xml]

<!DOCTYPE tp:taxon-treatment
  PUBLIC "-//TaxonX//DTD Taxonomic Treatment Publishing DTD v0 20100105//EN" "tax-treatment-NSO.dtd">
<tp:taxon-treatment xmlns:tp="http://www.plazi.org/taxpub"><tp:treatment-meta><kwd-group><label>Taxon classification</label><kwd>
                <named-content content-type="kingdom">Animalia</named-content>
              </kwd><kwd>
                <named-content content-type="order">Hemiptera</named-content>
              </kwd><kwd>
                <named-content content-type="family">Cicadellidae</named-content>
              </kwd></kwd-group><mixed-citation publication-type="journal"><person-group><name><surname>Naveed</surname><given-names>Hassan</given-names></name><name><surname>Shah</surname><given-names>Bismillah</given-names></name><name><surname>Sohail</surname><given-names>Kamran</given-names></name><name><surname>Zhang</surname><given-names>Yalin</given-names></name><name><surname>Chen</surname><given-names>Keping</given-names></name></person-group><article-title>﻿Review of the leafhopper tribe <tp:taxon-name><tp:taxon-name-part taxon-name-part-type="tribe">Deltocephalini</tp:taxon-name-part></tp:taxon-name> Dallas, 1870 (<tp:taxon-name><tp:taxon-name-part taxon-name-part-type="order">Hemiptera</tp:taxon-name-part></tp:taxon-name>, <tp:taxon-name><tp:taxon-name-part taxon-name-part-type="family">Cicadellidae</tp:taxon-name-part></tp:taxon-name>, <tp:taxon-name><tp:taxon-name-part taxon-name-part-type="subfamily">Deltocephalinae</tp:taxon-name-part></tp:taxon-name>) in Pakistan with description of a new species of <italic><tp:taxon-name><tp:taxon-name-part taxon-name-part-type="genus" reg="Paramesodes">Paramesodes</tp:taxon-name-part></tp:taxon-name></italic></article-title><source>Zookeys</source><day>13</day><month>12</month><year>2023</year><volume>1186</volume><fpage>207</fpage><lpage>219</lpage><pub-id pub-id-type="doi">10.3897/zookeys.1186.110266</pub-id></mixed-citation></tp:treatment-meta><tp:nomenclature><label>﻿</label><tp:taxon-name>
              <object-id xmlns:xlink="http://www.w3.org/1999/xlink" content-type="arpha" xlink:type="simple">AA36E19E-AC1B-5093-94B5-4D3EF381BDC1</object-id>
              <tp:taxon-name-part taxon-name-part-type="genus" reg="Deltocephalus">Deltocephalus</tp:taxon-name-part>
              <tp:taxon-name-part taxon-name-part-type="species" reg="infirmus">infirmus</tp:taxon-name-part>
            </tp:taxon-name><tp:taxon-authority>Melichar</tp:taxon-authority><xref ref-type="fig" rid="F3">Figs 15–17</xref><tp:nomenclature-citation-list><tp:nomenclature-citation><tp:taxon-name>
                  <tp:taxon-name-part taxon-name-part-type="genus" reg="Deltocephalus">Deltocephalus</tp:taxon-name-part>
                  <tp:taxon-name-part taxon-name-part-type="species" reg="infirmus">infirmus</tp:taxon-name-part>
                </tp:taxon-name><comment>Melichar, 1903: 203, pl. 5 fig. 11 (Sri Lanka); <tp:taxon-name><tp:taxon-name-part taxon-name-part-type="genus" reg="Jassargus">Jassargus</tp:taxon-name-part><tp:taxon-name-part taxon-name-part-type="species" reg="infirmus">infirmus</tp:taxon-name-part></tp:taxon-name>: <xref ref-type="bibr" rid="B9">Ishihara 1961</xref>: 244, figs 53–58 (misidentification); <tp:taxon-name><tp:taxon-name-part taxon-name-part-type="genus" reg="Deltocephalus">Deltocephalus</tp:taxon-name-part><tp:taxon-name-part taxon-name-part-type="species" reg="infirmus">infirmus</tp:taxon-name-part></tp:taxon-name>: <xref ref-type="bibr" rid="B25">Webb and Viraktamath 2009</xref>: 13, fig. 10; <xref ref-type="bibr" rid="B18">Naveed et al. 2019</xref>: 285, figs 1C, 3D–G (Pakistan).</comment></tp:nomenclature-citation></tp:nomenclature-citation-list></tp:nomenclature><tp:treatment-sec sec-type="diagnosis" id="SECID0ESFAE"><title>Diagnosis.</title><p>A similar species to <italic><tp:taxon-name><tp:taxon-name-part taxon-name-part-type="genus" reg="Deltocephalus">D.</tp:taxon-name-part><tp:taxon-name-part taxon-name-part-type="species" reg="vulgaris">vulgaris</tp:taxon-name-part></tp:taxon-name></italic> but differs by having the crown with only a single brown spot and the aedeagal shaft without an apical notch.</p></tp:treatment-sec><tp:treatment-sec sec-type="distribution" id="SECID0EDGAE"><title>Distribution.</title><p>India, Pakistan, Sri Lanka, Thailand.</p><p>
              <bold>Genus <italic><tp:taxon-name><tp:taxon-name-part taxon-name-part-type="genus" reg="Maiestas">Maiestas</tp:taxon-name-part></tp:taxon-name></italic> Distant</bold>
            </p></tp:treatment-sec><tp:treatment-sec><!--Section generated to contain objects referenced in tp:taxon-treatment.--><fig id="F3" position="float" orientation="portrait"><object-id xmlns:xlink="http://www.w3.org/1999/xlink" content-type="doi" xlink:type="simple">10.3897/zookeys.1186.110266.figures12-29</object-id><object-id xmlns:xlink="http://www.w3.org/1999/xlink" content-type="arpha" xlink:type="simple">FE7BAFB5-8139-521E-978C-017867F19949</object-id><label>Figures 12–29.</label><caption><p><bold>12–14</bold><italic><tp:taxon-name><tp:taxon-name-part taxon-name-part-type="genus" reg="Deltocephalus">Deltocephalus</tp:taxon-name-part><tp:taxon-name-part taxon-name-part-type="species" reg="vulgaris">vulgaris</tp:taxon-name-part></tp:taxon-name></italic> Dash &amp; Viraktamath: <bold>12</bold> habitus, dorsal view <bold>13</bold> aedeagus and connective, dorsal view <bold>14</bold> aedeagus and connective, lateral view <bold>15–17</bold><italic><tp:taxon-name><tp:taxon-name-part taxon-name-part-type="genus" reg="Deltocephalus">D.</tp:taxon-name-part><tp:taxon-name-part taxon-name-part-type="species" reg="infirmus">infirmus</tp:taxon-name-part></tp:taxon-name></italic> (Melichar): <bold>15</bold> habitus, dorsal view <bold>16</bold> aedeagus and connective, dorsal view <bold>17</bold> aedeagus and connective, lateral view <bold>18</bold><italic><tp:taxon-name><tp:taxon-name-part taxon-name-part-type="genus" reg="Maiestas">Maiestas</tp:taxon-name-part><tp:taxon-name-part taxon-name-part-type="species" reg="albomaculata">albomaculata</tp:taxon-name-part></tp:taxon-name></italic> (Dash &amp; Viraktamath) habitus, dorsal view <bold>19</bold><italic><tp:taxon-name><tp:taxon-name-part taxon-name-part-type="genus" reg="Maiestas">M.</tp:taxon-name-part><tp:taxon-name-part taxon-name-part-type="species" reg="maculata">maculata</tp:taxon-name-part></tp:taxon-name></italic> (Singh-Pruthi) habitus, dorsal view <bold>20</bold><italic><tp:taxon-name><tp:taxon-name-part taxon-name-part-type="genus" reg="Maiestas">M.</tp:taxon-name-part><tp:taxon-name-part taxon-name-part-type="species" reg="indica">indica</tp:taxon-name-part></tp:taxon-name></italic> (Singh-Pruthi) aedeagus and connective, lateral view (after Dash &amp; Viraktamath, 1998) <bold>21, 22</bold><italic><tp:taxon-name><tp:taxon-name-part taxon-name-part-type="genus" reg="Maiestas">M.</tp:taxon-name-part><tp:taxon-name-part taxon-name-part-type="species" reg="pruthii">pruthii</tp:taxon-name-part></tp:taxon-name></italic> (Metcalf): <bold>21</bold> aedeagus and connective, dorsal view (after Dash &amp; Viraktamath, 1998) <bold>22</bold> apex of aedeagus, lateral view <bold>23</bold><italic><tp:taxon-name><tp:taxon-name-part taxon-name-part-type="genus" reg="Maiestas">M.</tp:taxon-name-part><tp:taxon-name-part taxon-name-part-type="species" reg="trispinosa">trispinosa</tp:taxon-name-part></tp:taxon-name></italic> (Dash &amp; Viraktamath) aedeagus and connective, dorsal view <bold>24</bold><italic><tp:taxon-name><tp:taxon-name-part taxon-name-part-type="genus" reg="Maiestas">M.</tp:taxon-name-part><tp:taxon-name-part taxon-name-part-type="species" reg="subviridis">subviridis</tp:taxon-name-part></tp:taxon-name></italic> (Metcalf) aedeagus, lateral view (after Khatri &amp; Webb, 2010) <bold>25, 26</bold><italic><tp:taxon-name><tp:taxon-name-part taxon-name-part-type="genus" reg="Maiestas">M.</tp:taxon-name-part><tp:taxon-name-part taxon-name-part-type="species" reg="tareni">tareni</tp:taxon-name-part></tp:taxon-name></italic> (Dash &amp; Viraktamath): <bold>25</bold> aedeagus and connective, lateral view <bold>26</bold> subgenital plate, valve and styles, dorsal view <bold>27, 28</bold><italic><tp:taxon-name><tp:taxon-name-part taxon-name-part-type="genus" reg="Maiestas">M.</tp:taxon-name-part><tp:taxon-name-part taxon-name-part-type="species" reg="sinuata">sinuata</tp:taxon-name-part></tp:taxon-name></italic> Shah &amp; Duan: <bold>27</bold> aedeagus and connective, lateral view <bold>28</bold> subgenital plate, valve and styles, dorsal view <bold>29</bold><italic><tp:taxon-name><tp:taxon-name-part taxon-name-part-type="genus" reg="Maiestas">M.</tp:taxon-name-part><tp:taxon-name-part taxon-name-part-type="species" reg="maculata">maculata</tp:taxon-name-part></tp:taxon-name></italic> (Singh-Pruthi) aedeagus, lateral view.</p></caption><graphic xmlns:xlink="http://www.w3.org/1999/xlink" xlink:href="zookeys-1186-207_article-110266__-g003.jpg" position="float" orientation="portrait" xlink:type="simple" id="oo_952035.jpg"><uri content-type="original_file" xlink:type="simple">https://binary.pensoft.net/fig/952035</uri></graphic></fig></tp:treatment-sec><ref-list><ref id="B9"><mixed-citation xmlns:xlink="http://www.w3.org/1999/xlink" xlink:type="simple"><person-group><name name-style="western"><surname>Ishihara</surname><given-names>T</given-names></name></person-group> (<year>1961</year>) <article-title><tp:taxon-name><tp:taxon-name-part taxon-name-part-type="family">Cicadidae</tp:taxon-name-part></tp:taxon-name>.</article-title><source><tp:taxon-name><tp:taxon-name-part taxon-name-part-type="class">Insecta</tp:taxon-name-part></tp:taxon-name> Japonica</source><volume>1</volume>(<issue>2</issue>): <fpage>1</fpage>–<lpage>36</lpage>. [4 pls. Tokyo, Hokuryukan] [In Japanese, with English summary]</mixed-citation></ref><ref id="B25"><mixed-citation xmlns:xlink="http://www.w3.org/1999/xlink" xlink:type="simple"><person-group><name name-style="western"><surname>Webb</surname><given-names>MD</given-names></name><name name-style="western"><surname>Viraktamath</surname><given-names>CA</given-names></name></person-group> (<year>2009</year>) <article-title>Annotated checklist, generic key and new species of Old World <tp:taxon-name><tp:taxon-name-part taxon-name-part-type="tribe">Deltocephalini</tp:taxon-name-part></tp:taxon-name> leafhoppers with nomenclatorial changes in the <italic><tp:taxon-name><tp:taxon-name-part taxon-name-part-type="genus">Deltocephalus</tp:taxon-name-part></tp:taxon-name></italic> group and other <tp:taxon-name><tp:taxon-name-part taxon-name-part-type="subfamily">Deltocephalinae</tp:taxon-name-part></tp:taxon-name> (<tp:taxon-name><tp:taxon-name-part taxon-name-part-type="order">Hemiptera</tp:taxon-name-part></tp:taxon-name>, <tp:taxon-name><tp:taxon-name-part taxon-name-part-type="suborder">Auchenorrhyncha</tp:taxon-name-part></tp:taxon-name>, <tp:taxon-name><tp:taxon-name-part taxon-name-part-type="family">Cicadellidae</tp:taxon-name-part></tp:taxon-name>).</article-title><source>Zootaxa</source><volume>2163</volume>(<issue>1</issue>): <fpage>1</fpage>–<lpage>64</lpage>. <ext-link xlink:href="10.11646/zootaxa.2163.1.1" ext-link-type="doi" xlink:type="simple">https://doi.org/10.11646/zootaxa.2163.1.1</ext-link></mixed-citation></ref><ref id="B18"><mixed-citation xmlns:xlink="http://www.w3.org/1999/xlink" xlink:type="simple"><person-group><name name-style="western"><surname>Naveed</surname><given-names>H</given-names></name><name name-style="western"><surname>Sohail</surname><given-names>K</given-names></name><name name-style="western"><surname>Islam</surname><given-names>W</given-names></name><name name-style="western"><surname>Zhang</surname><given-names>YL</given-names></name><name name-style="western"><surname>Bu</surname><given-names>WJ</given-names></name></person-group> (<year>2019</year>) <article-title>A review of the leafhopper tribe <tp:taxon-name><tp:taxon-name-part taxon-name-part-type="tribe">Deltocephalini</tp:taxon-name-part></tp:taxon-name> (<tp:taxon-name><tp:taxon-name-part taxon-name-part-type="order">Hemiptera</tp:taxon-name-part></tp:taxon-name>: <tp:taxon-name><tp:taxon-name-part taxon-name-part-type="family">Cicadellidae</tp:taxon-name-part></tp:taxon-name>: <tp:taxon-name><tp:taxon-name-part taxon-name-part-type="subfamily">Deltocephalinae</tp:taxon-name-part></tp:taxon-name>) from Pakistan.</article-title><source>Revista Chilena de Entomologia</source><volume>45</volume>(<issue>2</issue>): <fpage>283</fpage>–<lpage>292</lpage>. <ext-link xlink:href="10.35249/rche.45.2.19.16" ext-link-type="doi" xlink:type="simple">https://doi.org/10.35249/rche.45.2.19.16</ext-link></mixed-citation></ref></ref-list></tp:taxon-treatment>
