# Supplementary material for: ﻿Review of the leafhopper tribe Deltocephalini Dallas, 1870 (Hemiptera, Cicadellidae, Deltocephalinae) in Pakistan with description of a new species of Paramesodes
Source: Zookeys. 2023 Dec 13;1186:207–19. doi: 10.3897/zookeys.1186.110266 (PMC10836649; doi:10.3897/zookeys.1186.110266)
Supplement: XML Treatment for Paramesodes dirensis [file zookeys.1186.110266-treatment13.xml]

<!DOCTYPE tp:taxon-treatment
  PUBLIC "-//TaxonX//DTD Taxonomic Treatment Publishing DTD v0 20100105//EN" "tax-treatment-NSO.dtd">
<tp:taxon-treatment xmlns:tp="http://www.plazi.org/taxpub"><tp:treatment-meta><kwd-group><label>Taxon classification</label><kwd>
                <named-content content-type="kingdom">Animalia</named-content>
              </kwd><kwd>
                <named-content content-type="order">Hemiptera</named-content>
              </kwd><kwd>
                <named-content content-type="family">Cicadellidae</named-content>
              </kwd></kwd-group><mixed-citation publication-type="journal"><person-group><name><surname>Naveed</surname><given-names>Hassan</given-names></name><name><surname>Shah</surname><given-names>Bismillah</given-names></name><name><surname>Sohail</surname><given-names>Kamran</given-names></name><name><surname>Zhang</surname><given-names>Yalin</given-names></name><name><surname>Chen</surname><given-names>Keping</given-names></name></person-group><article-title>﻿Review of the leafhopper tribe <tp:taxon-name><tp:taxon-name-part taxon-name-part-type="tribe">Deltocephalini</tp:taxon-name-part></tp:taxon-name> Dallas, 1870 (<tp:taxon-name><tp:taxon-name-part taxon-name-part-type="order">Hemiptera</tp:taxon-name-part></tp:taxon-name>, <tp:taxon-name><tp:taxon-name-part taxon-name-part-type="family">Cicadellidae</tp:taxon-name-part></tp:taxon-name>, <tp:taxon-name><tp:taxon-name-part taxon-name-part-type="subfamily">Deltocephalinae</tp:taxon-name-part></tp:taxon-name>) in Pakistan with description of a new species of <italic><tp:taxon-name><tp:taxon-name-part taxon-name-part-type="genus" reg="Paramesodes">Paramesodes</tp:taxon-name-part></tp:taxon-name></italic></article-title><source>Zookeys</source><day>13</day><month>12</month><year>2023</year><volume>1186</volume><fpage>207</fpage><lpage>219</lpage><pub-id pub-id-type="doi">10.3897/zookeys.1186.110266</pub-id></mixed-citation></tp:treatment-meta><tp:nomenclature><label>﻿</label><tp:taxon-name>
              <object-id xmlns:xlink="http://www.w3.org/1999/xlink" content-type="arpha" xlink:type="simple">2C6398CA-B87E-5181-81A4-564F8E236F76</object-id>
              <tp:taxon-name-part taxon-name-part-type="genus" reg="Paramesodes">Paramesodes</tp:taxon-name-part>
              <tp:taxon-name-part taxon-name-part-type="species" reg="dirensis">dirensis</tp:taxon-name-part>
              <object-id xmlns:xlink="http://www.w3.org/1999/xlink" content-type="zoobank" xlink:type="simple">https://zoobank.org/158C20E7-3752-4E06-A4CE-AED5721D0A7D</object-id>
            </tp:taxon-name><tp:taxon-status xmlns:xlink="http://www.w3.org/1999/xlink" xlink:type="simple">sp. nov.</tp:taxon-status><xref ref-type="fig" rid="F1">Figs 1–8</xref></tp:nomenclature><tp:treatment-sec sec-type="description" id="SECID0E3YAG"><title>Description.</title><p><bold><italic>Length</italic></bold>: male 5.2–6.1 mm, female 6.1–6.4 mm. <bold><italic>Coloration</italic></bold>: pale, with brown markings (Fig. <xref ref-type="fig" rid="F1">1</xref>). Crown with broad, black, transverse submarginal band between eyes (Fig. <xref ref-type="fig" rid="F1">1</xref>). Face pale yellow, with brown, transverse striations on clypeus (Fig. <xref ref-type="fig" rid="F1">2</xref>). Pronotum with medial dark brown longitudinal marking as well as three brown longitudinal markings on each side (Fig. <xref ref-type="fig" rid="F1">1</xref>). Scutellum with median, longitudinal, dark brown markings and pale brown lateral markings (Fig. <xref ref-type="fig" rid="F1">1</xref>). Forewings with variable brown markings; veins prominent and white (Fig. <xref ref-type="fig" rid="F1">1</xref>). Legs pale, with brown markings.</p><p><bold><italic>Male genitalia</italic></bold>: pygofer lobe broad basally, narrowing apically, forming a rounded-oval apex, with long, yellowish-brown spines extending beyond apical margin, a large process arising near medial dorsal margin and straight apically, surpassing pygofer lobe, without any bend (Figs <xref ref-type="fig" rid="F1">3</xref>, <xref ref-type="fig" rid="F1">4</xref>). Subgenital plates triangulate; macrosetae uniseriate laterally (Fig. <xref ref-type="fig" rid="F1">5</xref>). Valve triangular (Fig. <xref ref-type="fig" rid="F1">5</xref>). Style as in Figure <xref ref-type="fig" rid="F1">5</xref>. Connective fused to aedeagus, with arms closely appressed distally (Figs <xref ref-type="fig" rid="F1">6</xref>, <xref ref-type="fig" rid="F1">7</xref>). Aedeagus tubular, tapering apically, recurved in lateral view, constricted preapically in ventral view; gonopore apical (Figs <xref ref-type="fig" rid="F1">6</xref>, <xref ref-type="fig" rid="F1">7</xref>).</p><p><bold>Female.</bold> Same in appearance as male. Seventh sternum with lateral margins not extended, posterior margin with median projection, rounded (Fig. <xref ref-type="fig" rid="F1">8</xref>).</p></tp:treatment-sec><tp:treatment-sec sec-type="material" id="SECID0EV2AG"><title>Materials examined.</title><p><bold><italic>Holotype</italic></bold> ♂, Pakistan: Khyber Pakhtunkhwa: Upper Dir, <named-content xmlns:xlink="http://www.w3.org/1999/xlink" content-type="dwc:verbatimCoordinates" xlink:type="simple"><named-content content-type="geo-json" specific-use="{&#34;type&#34;:&#34;Point&#34;,&#34;coordinates&#34;:[72.046817,35.165525]}" id="NCID0ED3AG" xlink:type="simple">35°9'55.89"N, 72°2'48.54"E</named-content></named-content>, 1840 m, 24.07.2019, Hassan Naveed leg., sweep net. <bold><italic>Paratypes</italic></bold> 8♂, 5♀, same data as holotype.</p></tp:treatment-sec><tp:treatment-sec sec-type="etymology" id="SECID0EL3AG"><title>Etymology.</title><p>This species is named after type locality, the Upper Dir in Khyber Pakhtunkhwa.</p></tp:treatment-sec><tp:treatment-sec sec-type="remarks" id="SECID0EQ3AG"><title>Remarks.</title><p><italic><tp:taxon-name><tp:taxon-name-part taxon-name-part-type="genus" reg="Paramesodes">Paramesodes</tp:taxon-name-part><tp:taxon-name-part taxon-name-part-type="species" reg="dirensis">dirensis</tp:taxon-name-part></tp:taxon-name></italic> sp. nov. is similar to its congeners in general appearance, but it differs from those species in the combination of male genitalia features, i.e., the pygofer is oval posteriorly with a relatively straight process distally and the aedeagal shaft is distally recurved in lateral view and constricted preapically in ventral view. In the <xref ref-type="bibr" rid="B26">Wilson’s (1983)</xref> key, the new species runs to couplet 7 along with <italic><tp:taxon-name><tp:taxon-name-part taxon-name-part-type="genus" reg="Paramesodes">P.</tp:taxon-name-part><tp:taxon-name-part taxon-name-part-type="species" reg="lineaticollis">lineaticollis</tp:taxon-name-part></tp:taxon-name></italic>.</p><fig id="F1" position="float" orientation="portrait"><object-id xmlns:xlink="http://www.w3.org/1999/xlink" content-type="doi" xlink:type="simple">10.3897/zookeys.1186.110266.figures1-8</object-id><object-id xmlns:xlink="http://www.w3.org/1999/xlink" content-type="arpha" xlink:type="simple">ED0EA387-78A8-5969-BCFB-4DA0FEF8B434</object-id><label>Figures 1–8.</label><caption><p><italic><tp:taxon-name><tp:taxon-name-part taxon-name-part-type="genus" reg="Paramesodes">Paramesodes</tp:taxon-name-part><tp:taxon-name-part taxon-name-part-type="species" reg="dirensis">dirensis</tp:taxon-name-part></tp:taxon-name></italic> sp. nov. <bold>1</bold> habitus, dorsal view <bold>2</bold> face <bold>3</bold> male pygofer, lateral view <bold>4</bold> male pygofer, dorsal view <bold>5</bold> subgenital plate, valve and style, dorsal view <bold>6</bold> connective and aedeagus, dorsal view <bold>7</bold> connective and aedeagus, lateral view <bold>8</bold> female abdominal tip and 7<sup>th</sup> sternum, dorsal view.</p></caption><graphic xmlns:xlink="http://www.w3.org/1999/xlink" xlink:href="zookeys-1186-207_article-110266__-g001.jpg" position="float" orientation="portrait" xlink:type="simple" id="oo_952033.jpg"><uri content-type="original_file" xlink:type="simple">https://binary.pensoft.net/fig/952033</uri></graphic></fig></tp:treatment-sec><ref-list><ref id="B26"><mixed-citation xmlns:xlink="http://www.w3.org/1999/xlink" xlink:type="simple"><person-group><name name-style="western"><surname>Wilson</surname><given-names>MR</given-names></name></person-group> (<year>1983</year>) <article-title>A revision of the genus <italic><tp:taxon-name><tp:taxon-name-part taxon-name-part-type="genus">Paramesodes</tp:taxon-name-part></tp:taxon-name></italic> Ishihara (<tp:taxon-name><tp:taxon-name-part taxon-name-part-type="suborder">Homoptera</tp:taxon-name-part></tp:taxon-name>: <tp:taxon-name><tp:taxon-name-part taxon-name-part-type="suborder">Auchenorrhyncha</tp:taxon-name-part></tp:taxon-name>: <tp:taxon-name><tp:taxon-name-part taxon-name-part-type="family">Cicadellidae</tp:taxon-name-part></tp:taxon-name>) with description of eight new species.</article-title><source>Insect Systematics &amp; Evolution</source><volume>14</volume>(<issue>1</issue>): <fpage>17</fpage>–<lpage>32</lpage>. <ext-link xlink:href="10.1163/187631283X00380" ext-link-type="doi" xlink:type="simple">https://doi.org/10.1163/187631283X00380</ext-link></mixed-citation></ref></ref-list></tp:taxon-treatment>
