# Supplementary material for: ﻿Review of the leafhopper tribe Deltocephalini Dallas, 1870 (Hemiptera, Cicadellidae, Deltocephalinae) in Pakistan with description of a new species of Paramesodes
Source: Zookeys. 2023 Dec 13;1186:207–19. doi: 10.3897/zookeys.1186.110266 (PMC10836649; doi:10.3897/zookeys.1186.110266)
Supplement: XML Treatment for Paramesodes lineaticollis [file zookeys.1186.110266-treatment14.xml]

<!DOCTYPE tp:taxon-treatment
  PUBLIC "-//TaxonX//DTD Taxonomic Treatment Publishing DTD v0 20100105//EN" "tax-treatment-NSO.dtd">
<tp:taxon-treatment xmlns:tp="http://www.plazi.org/taxpub"><tp:treatment-meta><kwd-group><label>Taxon classification</label><kwd>
                <named-content content-type="kingdom">Animalia</named-content>
              </kwd><kwd>
                <named-content content-type="order">Hemiptera</named-content>
              </kwd><kwd>
                <named-content content-type="family">Cicadellidae</named-content>
              </kwd></kwd-group><mixed-citation publication-type="journal"><person-group><name><surname>Naveed</surname><given-names>Hassan</given-names></name><name><surname>Shah</surname><given-names>Bismillah</given-names></name><name><surname>Sohail</surname><given-names>Kamran</given-names></name><name><surname>Zhang</surname><given-names>Yalin</given-names></name><name><surname>Chen</surname><given-names>Keping</given-names></name></person-group><article-title>﻿Review of the leafhopper tribe <tp:taxon-name><tp:taxon-name-part taxon-name-part-type="tribe">Deltocephalini</tp:taxon-name-part></tp:taxon-name> Dallas, 1870 (<tp:taxon-name><tp:taxon-name-part taxon-name-part-type="order">Hemiptera</tp:taxon-name-part></tp:taxon-name>, <tp:taxon-name><tp:taxon-name-part taxon-name-part-type="family">Cicadellidae</tp:taxon-name-part></tp:taxon-name>, <tp:taxon-name><tp:taxon-name-part taxon-name-part-type="subfamily">Deltocephalinae</tp:taxon-name-part></tp:taxon-name>) in Pakistan with description of a new species of <italic><tp:taxon-name><tp:taxon-name-part taxon-name-part-type="genus" reg="Paramesodes">Paramesodes</tp:taxon-name-part></tp:taxon-name></italic></article-title><source>Zookeys</source><day>13</day><month>12</month><year>2023</year><volume>1186</volume><fpage>207</fpage><lpage>219</lpage><pub-id pub-id-type="doi">10.3897/zookeys.1186.110266</pub-id></mixed-citation></tp:treatment-meta><tp:nomenclature><label>﻿</label><tp:taxon-name>
              <object-id xmlns:xlink="http://www.w3.org/1999/xlink" content-type="arpha" xlink:type="simple">053D31F1-B00C-5C58-96A9-C0855E0A97B2</object-id>
              <tp:taxon-name-part taxon-name-part-type="genus" reg="Paramesodes">Paramesodes</tp:taxon-name-part>
              <tp:taxon-name-part taxon-name-part-type="species" reg="lineaticollis">lineaticollis</tp:taxon-name-part>
            </tp:taxon-name><tp:taxon-authority>(Distant)</tp:taxon-authority><xref ref-type="fig" rid="F2">Figs 9–11</xref><tp:nomenclature-citation-list><tp:nomenclature-citation><tp:taxon-name>
                  <tp:taxon-name-part taxon-name-part-type="genus" reg="Paramesodes">Paramesodes</tp:taxon-name-part>
                  <tp:taxon-name-part taxon-name-part-type="species" reg="lineaticollis">lineaticollis</tp:taxon-name-part>
                </tp:taxon-name><comment>(Distant, 1908: 294, <tp:taxon-name><tp:taxon-name-part taxon-name-part-type="genus" reg="Paramesus">Paramesus</tp:taxon-name-part></tp:taxon-name>) (India); <xref ref-type="bibr" rid="B26">Wilson 1983</xref>: 21, 22, figs 23–29.</comment></tp:nomenclature-citation><tp:nomenclature-citation><tp:taxon-name>
                  <tp:taxon-name-part taxon-name-part-type="genus" reg="Paramesodes">Paramesodes</tp:taxon-name-part>
                  <tp:taxon-name-part taxon-name-part-type="species" reg="ishurdii">ishurdii</tp:taxon-name-part>
                </tp:taxon-name><comment>Mahmood &amp; Meher, 1973: 135 (Pakistan), synonymized by <xref ref-type="bibr" rid="B26">Wilson 1983</xref>: 21.</comment></tp:nomenclature-citation></tp:nomenclature-citation-list></tp:nomenclature><tp:treatment-sec sec-type="material" id="SECID0EMBBG"><title>Materials examined.</title><p>♂, Pakistan: Khyber Pakhtunkhwa: Shinkiari, <named-content xmlns:xlink="http://www.w3.org/1999/xlink" content-type="dwc:verbatimCoordinates" xlink:type="simple"><named-content content-type="geo-json" specific-use="{&#34;type&#34;:&#34;Point&#34;,&#34;coordinates&#34;:[73.270639,34.471974]}" id="NCID0EVBBG" xlink:type="simple">34°28'19.1064"N, 73°16'14.3004"E</named-content></named-content>, 22.07.2018, Bismillah Shah leg., sweep net.</p></tp:treatment-sec><tp:treatment-sec sec-type="distribution" id="SECID0E1BBG"><title>Distribution.</title><p>Bangladesh, China, India, Indonesia, Pakistan, Philippines, Taiwan, Turkey.</p></tp:treatment-sec><tp:treatment-sec sec-type="diagnosis" id="SECID0E6BBG"><title>Diagnosis.</title><p>The male pygofer processes is distinct, directed ventrally or postero-ventrally over basal half, and turned abruptly posteriorly immediately distad of its midlength. <xref ref-type="bibr" rid="B12">Mahmood and Meher (1973)</xref> reported this species as <italic><tp:taxon-name><tp:taxon-name-part taxon-name-part-type="genus" reg="Paramesodes">P.</tp:taxon-name-part><tp:taxon-name-part taxon-name-part-type="species" reg="ishurdii">ishurdii</tp:taxon-name-part></tp:taxon-name></italic> for the first time from Pakistan, but that species was later synonymized by <xref ref-type="bibr" rid="B26">Wilson (1983)</xref>.</p><fig id="F2" position="float" orientation="portrait"><object-id xmlns:xlink="http://www.w3.org/1999/xlink" content-type="doi" xlink:type="simple">10.3897/zookeys.1186.110266.figures9-11</object-id><object-id xmlns:xlink="http://www.w3.org/1999/xlink" content-type="arpha" xlink:type="simple">B72BC2E6-3E81-5584-AF94-9EBC41B4EB4E</object-id><label>Figures 9–11.</label><caption><p><italic><tp:taxon-name><tp:taxon-name-part taxon-name-part-type="genus" reg="Paramesodes">Paramesodes</tp:taxon-name-part><tp:taxon-name-part taxon-name-part-type="species" reg="lineaticollis">lineaticollis</tp:taxon-name-part></tp:taxon-name></italic><bold>9</bold> habitus, dorsal view <bold>10</bold> male pygofer, lateral view <bold>11</bold> connective and aedeagus, dorsal view.</p></caption><graphic xmlns:xlink="http://www.w3.org/1999/xlink" xlink:href="zookeys-1186-207_article-110266__-g002.jpg" position="float" orientation="portrait" xlink:type="simple" id="oo_952034.jpg"><uri content-type="original_file" xlink:type="simple">https://binary.pensoft.net/fig/952034</uri></graphic></fig><fig id="F3" position="float" orientation="portrait"><object-id xmlns:xlink="http://www.w3.org/1999/xlink" content-type="doi" xlink:type="simple">10.3897/zookeys.1186.110266.figures12-29</object-id><object-id xmlns:xlink="http://www.w3.org/1999/xlink" content-type="arpha" xlink:type="simple">FE7BAFB5-8139-521E-978C-017867F19949</object-id><label>Figures 12–29.</label><caption><p><bold>12–14</bold><italic><tp:taxon-name><tp:taxon-name-part taxon-name-part-type="genus" reg="Deltocephalus">Deltocephalus</tp:taxon-name-part><tp:taxon-name-part taxon-name-part-type="species" reg="vulgaris">vulgaris</tp:taxon-name-part></tp:taxon-name></italic> Dash &amp; Viraktamath: <bold>12</bold> habitus, dorsal view <bold>13</bold> aedeagus and connective, dorsal view <bold>14</bold> aedeagus and connective, lateral view <bold>15–17</bold><italic><tp:taxon-name><tp:taxon-name-part taxon-name-part-type="genus" reg="Deltocephalus">D.</tp:taxon-name-part><tp:taxon-name-part taxon-name-part-type="species" reg="infirmus">infirmus</tp:taxon-name-part></tp:taxon-name></italic> (Melichar): <bold>15</bold> habitus, dorsal view <bold>16</bold> aedeagus and connective, dorsal view <bold>17</bold> aedeagus and connective, lateral view <bold>18</bold><italic><tp:taxon-name><tp:taxon-name-part taxon-name-part-type="genus" reg="Maiestas">Maiestas</tp:taxon-name-part><tp:taxon-name-part taxon-name-part-type="species" reg="albomaculata">albomaculata</tp:taxon-name-part></tp:taxon-name></italic> (Dash &amp; Viraktamath) habitus, dorsal view <bold>19</bold><italic><tp:taxon-name><tp:taxon-name-part taxon-name-part-type="genus" reg="Maiestas">M.</tp:taxon-name-part><tp:taxon-name-part taxon-name-part-type="species" reg="maculata">maculata</tp:taxon-name-part></tp:taxon-name></italic> (Singh-Pruthi) habitus, dorsal view <bold>20</bold><italic><tp:taxon-name><tp:taxon-name-part taxon-name-part-type="genus" reg="Maiestas">M.</tp:taxon-name-part><tp:taxon-name-part taxon-name-part-type="species" reg="indica">indica</tp:taxon-name-part></tp:taxon-name></italic> (Singh-Pruthi) aedeagus and connective, lateral view (after Dash &amp; Viraktamath, 1998) <bold>21, 22</bold><italic><tp:taxon-name><tp:taxon-name-part taxon-name-part-type="genus" reg="Maiestas">M.</tp:taxon-name-part><tp:taxon-name-part taxon-name-part-type="species" reg="pruthii">pruthii</tp:taxon-name-part></tp:taxon-name></italic> (Metcalf): <bold>21</bold> aedeagus and connective, dorsal view (after Dash &amp; Viraktamath, 1998) <bold>22</bold> apex of aedeagus, lateral view <bold>23</bold><italic><tp:taxon-name><tp:taxon-name-part taxon-name-part-type="genus" reg="Maiestas">M.</tp:taxon-name-part><tp:taxon-name-part taxon-name-part-type="species" reg="trispinosa">trispinosa</tp:taxon-name-part></tp:taxon-name></italic> (Dash &amp; Viraktamath) aedeagus and connective, dorsal view <bold>24</bold><italic><tp:taxon-name><tp:taxon-name-part taxon-name-part-type="genus" reg="Maiestas">M.</tp:taxon-name-part><tp:taxon-name-part taxon-name-part-type="species" reg="subviridis">subviridis</tp:taxon-name-part></tp:taxon-name></italic> (Metcalf) aedeagus, lateral view (after Khatri &amp; Webb, 2010) <bold>25, 26</bold><italic><tp:taxon-name><tp:taxon-name-part taxon-name-part-type="genus" reg="Maiestas">M.</tp:taxon-name-part><tp:taxon-name-part taxon-name-part-type="species" reg="tareni">tareni</tp:taxon-name-part></tp:taxon-name></italic> (Dash &amp; Viraktamath): <bold>25</bold> aedeagus and connective, lateral view <bold>26</bold> subgenital plate, valve and styles, dorsal view <bold>27, 28</bold><italic><tp:taxon-name><tp:taxon-name-part taxon-name-part-type="genus" reg="Maiestas">M.</tp:taxon-name-part><tp:taxon-name-part taxon-name-part-type="species" reg="sinuata">sinuata</tp:taxon-name-part></tp:taxon-name></italic> Shah &amp; Duan: <bold>27</bold> aedeagus and connective, lateral view <bold>28</bold> subgenital plate, valve and styles, dorsal view <bold>29</bold><italic><tp:taxon-name><tp:taxon-name-part taxon-name-part-type="genus" reg="Maiestas">M.</tp:taxon-name-part><tp:taxon-name-part taxon-name-part-type="species" reg="maculata">maculata</tp:taxon-name-part></tp:taxon-name></italic> (Singh-Pruthi) aedeagus, lateral view.</p></caption><graphic xmlns:xlink="http://www.w3.org/1999/xlink" xlink:href="zookeys-1186-207_article-110266__-g003.jpg" position="float" orientation="portrait" xlink:type="simple" id="oo_952035.jpg"><uri content-type="original_file" xlink:type="simple">https://binary.pensoft.net/fig/952035</uri></graphic></fig><fig id="F4" position="float" orientation="portrait"><object-id xmlns:xlink="http://www.w3.org/1999/xlink" content-type="doi" xlink:type="simple">10.3897/zookeys.1186.110266.figures30-31</object-id><object-id xmlns:xlink="http://www.w3.org/1999/xlink" content-type="arpha" xlink:type="simple">1C31E62B-C3B1-5DA7-845D-A34F45EE81FE</object-id><label>Figures 30, 31.</label><caption><p><italic><tp:taxon-name><tp:taxon-name-part taxon-name-part-type="genus" reg="Paramesodes">Paramesodes</tp:taxon-name-part><tp:taxon-name-part taxon-name-part-type="species" reg="lineaticollis">lineaticollis</tp:taxon-name-part></tp:taxon-name></italic><bold>30</bold> subgenital plates, valve and styles, dorsal view <bold>31</bold> aedeagus and connective, lateral view.</p></caption><graphic xmlns:xlink="http://www.w3.org/1999/xlink" xlink:href="zookeys-1186-207_article-110266__-g004.jpg" position="float" orientation="portrait" xlink:type="simple" id="oo_952036.jpg"><uri content-type="original_file" xlink:type="simple">https://binary.pensoft.net/fig/952036</uri></graphic></fig></tp:treatment-sec><ref-list><ref id="B26"><mixed-citation xmlns:xlink="http://www.w3.org/1999/xlink" xlink:type="simple"><person-group><name name-style="western"><surname>Wilson</surname><given-names>MR</given-names></name></person-group> (<year>1983</year>) <article-title>A revision of the genus <italic><tp:taxon-name><tp:taxon-name-part taxon-name-part-type="genus">Paramesodes</tp:taxon-name-part></tp:taxon-name></italic> Ishihara (<tp:taxon-name><tp:taxon-name-part taxon-name-part-type="suborder">Homoptera</tp:taxon-name-part></tp:taxon-name>: <tp:taxon-name><tp:taxon-name-part taxon-name-part-type="suborder">Auchenorrhyncha</tp:taxon-name-part></tp:taxon-name>: <tp:taxon-name><tp:taxon-name-part taxon-name-part-type="family">Cicadellidae</tp:taxon-name-part></tp:taxon-name>) with description of eight new species.</article-title><source>Insect Systematics &amp; Evolution</source><volume>14</volume>(<issue>1</issue>): <fpage>17</fpage>–<lpage>32</lpage>. <ext-link xlink:href="10.1163/187631283X00380" ext-link-type="doi" xlink:type="simple">https://doi.org/10.1163/187631283X00380</ext-link></mixed-citation></ref><ref id="B12"><mixed-citation xmlns:xlink="http://www.w3.org/1999/xlink" xlink:type="simple"><person-group><name name-style="western"><surname>Mahmood</surname><given-names>SH</given-names></name><name name-style="western"><surname>Meher</surname><given-names>K</given-names></name></person-group> (<year>1973</year>) <article-title>New species of <italic><tp:taxon-name><tp:taxon-name-part taxon-name-part-type="genus">Paramesodes</tp:taxon-name-part></tp:taxon-name></italic> Ishihara from Pakistan (<tp:taxon-name><tp:taxon-name-part taxon-name-part-type="order">Hemiptera</tp:taxon-name-part></tp:taxon-name>: <tp:taxon-name><tp:taxon-name-part taxon-name-part-type="family">Cicadellidae</tp:taxon-name-part></tp:taxon-name>).</article-title><source>Transactions of the Shikoku Entomological Society</source><volume>11</volume>(<issue>4</issue>): <fpage>135</fpage>–<lpage>137</lpage>. <ext-link xlink:href="https://agris.fao.org/agris-search/search.do?recordID=US201303275209" ext-link-type="uri" xlink:type="simple">https://agris.fao.org/agris-search/search.do?recordID=US201303275209</ext-link></mixed-citation></ref></ref-list></tp:taxon-treatment>
